# Supplementary material for: Socio-Territorial Inequities in the French National Breast Cancer Screening Programme—A Cross-Sectional Multilevel Study
Source: Cancers (Basel). 2021 Aug 30;13(17):4374. doi: 10.3390/cancers13174374 (PMC8430540; doi:10.3390/cancers13174374)
Supplement: Supplementary file 1 [file cancers-13-04374-s001.zip]

Archive with 1 entries (1 files):
- cancers-1309393-supplementary.pdf
